# Supplementary material for: PM2.5 pollution in Texas: a geospatial analysis of health impact functions
Source: Front Public Health. 2023 Dec 1;11:1286755. doi: 10.3389/fpubh.2023.1286755 (PMC10722416; doi:10.3389/fpubh.2023.1286755)
Supplement: Supplementary file 1 [file Table_1.XLSX]

## Sheet: Sheet1
County Name	Mortality, All Cause	Mortality, Lung Tracheal and Bronchial Cancer	Mortality, Ischemic Heart Disease	Low Birthweight	New Onset Asthma	Non-fatal Lung Cancer	Stroke	New Onset Alzheimer’s
Anderson County	29.5	4.41	9.62	4.35	12.3	1.61	5.77	65.7
	(19.9 to 38.6)	(1.90 to 6.69)	(7.90 to 11.2)	(2.59 to 5.99)	(11.9 to 12.7)	(0.541 to 2.43)	(1.49 to 9.80)	(55.4 to 73.2)
Andrews County	3.04	6.36e-05	1.17	0.904	4.3	0.278	0.894	13.6
	(2.04 to 3.99)	(0.0000271 to 0.0000976)	(0.957 to 1.37)	(0.534 to 1.25)	(4.14 to 4.45)	(0.0910 to 0.434)	(0.231 to 1.52)	(11.1 to 15.6)
Angelina County	43.2	6.32	16.5	10.3	25.9	2.29	10	108
	(29.1 to 56.6)	(2.73 to 9.56)	(13.5 to 19.2)	(6.13 to 14.2)	(25.0 to 26.8)	(0.774 to 3.45)	(2.60 to 17.1)	(91.5 to 120)
Aransas County	15.2	0.994	8.99	1.91	4.96	0.714	4.68	56.2
	(10.2 to 19.9)	(0.428 to 1.51)	(7.38 to 10.5)	(1.14 to 2.64)	(4.79 to 5.13)	(0.240 to 1.09)	(1.21 to 7.96)	(47.2 to 62.8)
Archer County	3.16	0.00415	0.0193	0.705	1.87	0.213	0.967	10.9
	(2.12 to 4.14)	(0.00178 to 0.00632)	(0.0158 to 0.0226)	(0.418 to 0.973)	(1.81 to 1.94)	(0.0707 to 0.327)	(0.250 to 1.65)	(9.02 to 12.3)
Armstrong County	0.462	6.61e-05	0.000606	8.85e-05	0.299	0.036	0.186	2.6
	(0.310 to 0.607)	(0.0000282 to 0.000101)	(0.000495 to 0.000711)	(0.0000522 to 0.000123)	(0.288 to 0.309)	(0.0116 to 0.0565)	(0.0480 to 0.318)	(2.10 to 3.00)
Atascosa County	16.6	0.000392	7.88	4.88	14.1	1.13	4.62	53.4
	(11.2 to 21.8)	(0.000169 to 0.000594)	(6.47 to 9.19)	(2.90 to 6.73)	(13.6 to 14.6)	(0.379 to 1.72)	(1.20 to 7.86)	(44.8 to 59.6)
Austin County	14.5	0.00191	7.86	2.95	8.51	0.874	4.26	44.2
	(9.74 to 18.9)	(0.000829 to 0.00288)	(6.47 to 9.15)	(1.76 to 4.06)	(8.22 to 8.78)	(0.299 to 1.31)	(1.11 to 7.24)	(37.7 to 48.6)
Bailey County	1.56	0	6.65e-05	0.416	1.64	0.109	0.463	6.91
	(1.05 to 2.05)	(0.0 to 0.0)	(0.0000543 to 0.0000781)	(0.245 to 0.576)	(1.58 to 1.70)	(0.0354 to 0.171)	(0.120 to 0.790)	(5.59 to 7.98)
Bandera County	7.85	0.00129	1.33	0.00171	3.31	0.54	3.03	33.3
	(5.28 to 10.3)	(0.000553 to 0.00196)	(1.08 to 1.55)	(0.00101 to 0.00236)	(3.20 to 3.43)	(0.179 to 0.834)	(0.784 to 5.17)	(27.5 to 37.8)
Bastrop County	31.4	4.67	9.54	6.52	21.5	2.02	7.56	74.1
	(21.1 to 41.1)	(2.01 to 7.08)	(7.83 to 11.1)	(3.87 to 8.98)	(20.8 to 22.2)	(0.679 to 3.06)	(1.96 to 12.9)	(62.4 to 82.6)
Baylor County	1.99	4.51e-10	0.00011	8.21e-05	0.707	0.0926	0.535	8.01
	(1.34 to 2.61)	(0.000000000194 to 0.000000000687)	(0.0000900 to 0.000129)	(0.0000486 to 0.000113)	(0.682 to 0.731)	(0.0307 to 0.143)	(0.138 to 0.910)	(6.63 to 9.06)
Bee County	11.4	6.22e-08	1.74	4.76	8.23	0.884	2.92	31.5
	(7.67 to 14.9)	(0.0000000269 to 0.0000000941)	(1.43 to 2.02)	(2.83 to 6.55)	(7.95 to 8.49)	(0.300 to 1.33)	(0.758 to 4.97)	(26.7 to 34.8)
Bell County	94.1	11.9	46.4	43.4	100	7.13	23.5	257
	(63.4 to 123)	(5.15 to 18.1)	(38.1 to 54.1)	(25.8 to 59.7)	(97.0 to 104)	(2.40 to 10.8)	(6.10 to 40.0)	(216 to 286)
Bexar County	562	43.4	242	203	514	41.9	144	1670
	(378 to 736)	(18.7 to 65.8)	(199 to 283)	(120 to 279)	(497 to 531)	(14.1 to 63.8)	(37.3 to 245)	(1,400 to 1,870)
Blanco County	4.89	0.000887	0.00465	0.00172	1.9	0.272	1.37	17.4
	(3.29 to 6.41)	(0.000381 to 0.00135)	(0.00380 to 0.00543)	(0.00102 to 0.00238)	(1.83 to 1.96)	(0.0898 to 0.420)	(0.353 to 2.33)	(14.3 to 19.7)
Borden County	0.000554	0	0.000254	0.000101	0.173	0.0121	0.0713	1.09
	(0.000372 to 0.000727)	(0.0 to 0.0)	(0.000208 to 0.000298)	(0.0000596 to 0.000140)	(0.167 to 0.179)	(0.00396 to 0.0188)	(0.0184 to 0.121)	(0.892 to 1.25)
Bosque County	11	0.000582	6.64	0.818	4.2	0.512	3.04	36.6
	(7.40 to 14.4)	(0.000251 to 0.000882)	(5.46 to 7.75)	(0.486 to 1.13)	(4.06 to 4.34)	(0.173 to 0.777)	(0.786 to 5.16)	(30.8 to 40.8)
Bowie County	44.6	6.35	25.2	10.7	25	2.5	10.8	121
	(30.1 to 58.5)	(2.74 to 9.60)	(20.7 to 29.3)	(6.36 to 14.7)	(24.2 to 25.8)	(0.845 to 3.77)	(2.80 to 18.4)	(102 to 134)
Brazoria County	110	15.6	44.2	39.4	102	8.7	27.4	294
	(74.4 to 145)	(6.74 to 23.6)	(36.3 to 51.5)	(23.5 to 54.2)	(98.9 to 106)	(2.95 to 13.1)	(7.10 to 46.6)	(248 to 327)
Brazos County	47.1	3.84	18.2	19.5	58.8	4.17	13.8	146
	(31.7 to 61.6)	(1.66 to 5.80)	(15.0 to 21.2)	(11.6 to 26.7)	(56.8 to 60.7)	(1.42 to 6.26)	(3.59 to 23.5)	(125 to 161)
Brewster County	2.3	0	1.3e-08	8.82e-06	1.41	0.171	0.801	10.5
	(1.55 to 3.02)	(0.0 to 0.0)	(0.0000000106 to 0.0000000153)	(0.00000520 to 0.0000122)	(1.36 to 1.46)	(0.0554 to 0.268)	(0.207 to 1.37)	(8.54 to 12.2)
Briscoe County	0.5	2.3e-08	2.11e-07	3.94e-08	0.259	0.0303	0.165	2.44
	(0.335 to 0.656)	(0.00000000980 to 0.0000000352)	(0.000000173 to 0.000000248)	(0.0000000232 to 0.0000000546)	(0.249 to 0.268)	(0.00983 to 0.0476)	(0.0426 to 0.281)	(1.97 to 2.81)
Brooks County	2.8	3.66e-06	0.000224	1.29	2.05	0.166	0.857	11.4
	(1.89 to 3.67)	(0.00000158 to 0.00000552)	(0.000184 to 0.000262)	(0.767 to 1.78)	(1.98 to 2.12)	(0.0562 to 0.250)	(0.222 to 1.46)	(9.65 to 12.7)
Brown County	20.1	2.35	5.33	2.67	8.61	0.902	4.59	58.2
	(13.5 to 26.3)	(1.01 to 3.57)	(4.37 to 6.23)	(1.58 to 3.69)	(8.31 to 8.90)	(0.301 to 1.38)	(1.19 to 7.82)	(48.4 to 65.6)
Burleson County	11	0.00304	6.74	1.95	4.45	0.484	2.49	28.2
	(7.40 to 14.4)	(0.00132 to 0.00460)	(5.54 to 7.86)	(1.16 to 2.68)	(4.29 to 4.59)	(0.163 to 0.732)	(0.645 to 4.23)	(23.8 to 31.4)
Burnet County	17.8	1.24	5.95	2.46	8.77	1.03	5.51	71.8
	(11.9 to 23.3)	(0.532 to 1.89)	(4.87 to 6.97)	(1.46 to 3.40)	(8.46 to 9.07)	(0.340 to 1.59)	(1.42 to 9.38)	(59.2 to 81.4)
Caldwell County	12.8	0.00304	6.2	3.8	9.57	0.879	3.36	36.7
	(8.64 to 16.8)	(0.00131 to 0.00461)	(5.08 to 7.25)	(2.25 to 5.24)	(9.23 to 9.89)	(0.293 to 1.35)	(0.870 to 5.72)	(30.5 to 41.3)
Calhoun County	8.8	0.000197	2.71	1.84	5.97	0.549	2.47	28.3
	(5.93 to 11.5)	(0.0000852 to 0.000299)	(2.23 to 3.17)	(1.09 to 2.53)	(5.77 to 6.17)	(0.185 to 0.834)	(0.639 to 4.20)	(23.8 to 31.5)
Callahan County	6.61	0.000597	2.23	1.05	2.86	0.309	1.54	21.6
	(4.44 to 8.67)	(0.000256 to 0.000911)	(1.83 to 2.61)	(0.620 to 1.45)	(2.75 to 2.95)	(0.102 to 0.478)	(0.398 to 2.62)	(17.8 to 24.5)
Cameron County	125	9.31	76.6	50.6	146	9.41	38.4	459
	(84.2 to 164)	(4.02 to 14.1)	(63.0 to 89.3)	(30.1 to 69.7)	(141 to 151)	(3.18 to 14.2)	(9.94 to 65.2)	(388 to 510)
Camp County	6.73	0.000435	1.93	1.18	3.54	0.322	1.58	19.6
	(4.53 to 8.82)	(0.000188 to 0.000659)	(1.59 to 2.26)	(0.703 to 1.63)	(3.42 to 3.66)	(0.108 to 0.489)	(0.409 to 2.68)	(16.5 to 21.8)
Carson County	1.43	6.91e-05	0.00111	0.00026	1.17	0.108	0.473	7.08
	(0.960 to 1.88)	(0.0000295 to 0.000106)	(0.000905 to 0.00130)	(0.000154 to 0.000360)	(1.13 to 1.21)	(0.0350 to 0.169)	(0.122 to 0.807)	(5.74 to 8.16)
Cass County	20.1	0.00273	12.9	2.23	7.67	0.87	4.83	54.6
	(13.6 to 26.4)	(0.00118 to 0.00413)	(10.6 to 15.0)	(1.33 to 3.07)	(7.41 to 7.92)	(0.294 to 1.31)	(1.25 to 8.20)	(46.2 to 60.7)
Castro County	0.857	1.16e-05	0.000305	0.000244	1.94	0.138	0.57	10.3
	(0.576 to 1.13)	(0.00000495 to 0.0000178)	(0.000249 to 0.000358)	(0.000144 to 0.000338)	(1.87 to 2.00)	(0.0453 to 0.215)	(0.147 to 0.972)	(8.40 to 11.7)
Chambers County	12.1	0.0127	5.06	4.3	11.5	0.941	2.89	28.3
	(8.17 to 15.9)	(0.00547 to 0.0192)	(4.16 to 5.91)	(2.55 to 5.92)	(11.1 to 11.9)	(0.317 to 1.43)	(0.749 to 4.92)	(23.9 to 31.6)
Cherokee County	24.4	3.62	9.11	4.19	14.1	1.28	5.97	69.8
	(16.5 to 32.0)	(1.56 to 5.48)	(7.48 to 10.6)	(2.49 to 5.77)	(13.6 to 14.6)	(0.431 to 1.94)	(1.55 to 10.1)	(58.7 to 77.9)
Childress County	2.15	0	1.55	0.616	1.04	0.112	0.476	6.67
	(1.44 to 2.83)	(0.0 to 0.0)	(1.27 to 1.82)	(0.364 to 0.854)	(1.00 to 1.08)	(0.0361 to 0.175)	(0.123 to 0.813)	(5.39 to 7.70)
Clay County	4.1	0.000381	0.00215	0.00125	2.05	0.251	1.29	17
	(2.76 to 5.38)	(0.000163 to 0.000580)	(0.00176 to 0.00251)	(0.000739 to 0.00172)	(1.98 to 2.12)	(0.0832 to 0.387)	(0.334 to 2.20)	(14.1 to 19.2)
Cochran County	0.348	3.27e-11	6.39e-09	0.000115	0.579	0.0426	0.175	3.23
	(0.234 to 0.457)	(0.0000000000140 to 0.0000000000499)	(0.00000000522 to 0.00000000750)	(0.0000679 to 0.000160)	(0.558 to 0.600)	(0.0137 to 0.0673)	(0.0452 to 0.299)	(2.59 to 3.75)
Coke County	1.27	4.51e-05	0.000403	4.71e-05	0.523	0.0732	0.454	6.19
	(0.852 to 1.66)	(0.0000193 to 0.0000690)	(0.000330 to 0.000473)	(0.0000278 to 0.0000652)	(0.504 to 0.541)	(0.0240 to 0.114)	(0.117 to 0.774)	(5.07 to 7.07)
Coleman County	3.95	0.000252	0.00152	0.000514	1.68	0.2	1.1	15.1
	(2.66 to 5.19)	(0.000108 to 0.000384)	(0.00125 to 0.00178)	(0.000304 to 0.000710)	(1.62 to 1.74)	(0.0659 to 0.308)	(0.284 to 1.87)	(12.4 to 17.1)
Collin County	191	20.4	83.1	78.9	266	22.8	63.6	674
	(129 to 250)	(8.82 to 30.9)	(68.3 to 96.9)	(46.9 to 109)	(257 to 274)	(7.71 to 34.5)	(16.5 to 108)	(568 to 749)
Collingsworth County	0.79	0	0.000232	0.000104	0.622	0.0557	0.26	2.59
	(0.530 to 1.04)	(0.0 to 0.0)	(0.000189 to 0.000272)	(0.0000616 to 0.000144)	(0.599 to 0.644)	(0.0181 to 0.0870)	(0.0670 to 0.443)	(2.10 to 2.97)
Colorado County	12.2	8.24e-08	5.54	1.62	5.6	0.607	3.29	35.5
	(8.22 to 16.0)	(0.0000000357 to 0.000000124)	(4.56 to 6.46)	(0.964 to 2.23)	(5.41 to 5.78)	(0.206 to 0.914)	(0.853 to 5.59)	(30.1 to 39.3)
Comal County	47.5	5.09	18	8.24	28.8	3.12	14.1	157
	(31.9 to 62.2)	(2.19 to 7.73)	(14.8 to 21.1)	(4.89 to 11.4)	(27.8 to 29.7)	(1.04 to 4.77)	(3.64 to 23.9)	(131 to 177)
Comanche County	6.56	0.0019	3.44	0.904	3.16	0.348	2.1	23.6
	(4.42 to 8.60)	(0.000819 to 0.00289)	(2.82 to 4.02)	(0.536 to 1.25)	(3.05 to 3.26)	(0.116 to 0.532)	(0.542 to 3.56)	(19.7 to 26.5)
Concho County	0.411	4.1e-05	0.000311	8.48e-05	0.521	0.0857	0.321	4.05
	(0.276 to 0.539)	(0.0000175 to 0.0000627)	(0.000255 to 0.000365)	(0.0000501 to 0.000117)	(0.502 to 0.539)	(0.0279 to 0.134)	(0.0829 to 0.548)	(3.29 to 4.65)
Cooke County	15.5	0.000794	5.61	2.38	9.07	0.905	4.29	51.7
	(10.4 to 20.3)	(0.000341 to 0.00121)	(4.59 to 6.55)	(1.41 to 3.28)	(8.75 to 9.37)	(0.301 to 1.39)	(1.11 to 7.30)	(43.0 to 58.2)
Coryell County	19.4	1.17	10.1	8.08	20	1.62	4.63	54.1
	(13.1 to 25.5)	(0.502 to 1.77)	(8.26 to 11.7)	(4.80 to 11.1)	(19.3 to 20.7)	(0.545 to 2.47)	(1.20 to 7.87)	(45.3 to 60.5)
Cottle County	0.528	0	0.000143	5.05e-05	0.257	0.0284	0.202	3.19
	(0.354 to 0.693)	(0.0 to 0.0)	(0.000117 to 0.000168)	(0.0000298 to 0.0000701)	(0.247 to 0.266)	(0.00922 to 0.0447)	(0.0522 to 0.345)	(2.58 to 3.68)
Crane County	0.208	1.44e-05	0.00015	0.000446	0.787	0.0537	0.189	2.3
	(0.140 to 0.274)	(0.00000609 to 0.0000221)	(0.000122 to 0.000176)	(0.000262 to 0.000621)	(0.758 to 0.816)	(0.0171 to 0.0858)	(0.0488 to 0.324)	(1.82 to 2.71)
Crockett County	0.528	3.17e-09	2.33e-05	0.000315	0.696	0.0604	0.228	3.52
	(0.354 to 0.694)	(0.00000000135 to 0.00000000485)	(0.0000190 to 0.0000274)	(0.000186 to 0.000437)	(0.670 to 0.720)	(0.0195 to 0.0951)	(0.0588 to 0.389)	(2.84 to 4.08)
Crosby County	2.08	5.79e-05	0.000309	0.000116	1.43	0.12	0.617	8.25
	(1.40 to 2.73)	(0.0000248 to 0.0000882)	(0.000253 to 0.000361)	(0.0000685 to 0.000160)	(1.38 to 1.48)	(0.0395 to 0.186)	(0.159 to 1.05)	(6.77 to 9.39)
Culberson County	0.226	9.84e-12	2.56e-05	1.59e-05	0.278	0.0265	0.126	1.82
	(0.152 to 0.298)	(0.00000000000418 to 0.0000000000152)	(0.0000208 to 0.0000301)	(0.00000932 to 0.0000221)	(0.267 to 0.288)	(0.00844 to 0.0424)	(0.0324 to 0.215)	(1.44 to 2.14)
Dallam County	0.962	0	0	0.68	1.75	0.107	0.279	3.96
	(0.646 to 1.26)	(0.0 to 0.0)	(0.0 to 0.0)	(0.401 to 0.942)	(1.69 to 1.81)	(0.0349 to 0.168)	(0.0720 to 0.476)	(3.21 to 4.56)
Dallas County	674	68.5	298	265	703	56.7	167	1870
	(454 to 883)	(29.5 to 104)	(245 to 348)	(157 to 365)	(679 to 727)	(19.0 to 86.3)	(43.2 to 284)	(1,560 to 2,090)
Dawson County	4	1.65e-10	6.26e-05	1.58	2.87	0.251	1.07	14.7
	(2.69 to 5.24)	(0.0000000000706 to 0.000000000254)	(0.0000512 to 0.0000733)	(0.935 to 2.18)	(2.77 to 2.97)	(0.0827 to 0.388)	(0.277 to 1.83)	(12.1 to 16.7)
Deaf Smith County	4.22	3.72e-05	1.54	1.46	4.63	0.295	1.08	14.6
	(2.83 to 5.54)	(0.0000159 to 0.0000570)	(1.26 to 1.81)	(0.860 to 2.02)	(4.46 to 4.79)	(0.0961 to 0.461)	(0.278 to 1.84)	(11.8 to 16.7)
Delta County	2.11	0.00139	0.0114	0.00293	1.21	0.137	0.748	8.26
	(1.42 to 2.77)	(0.000599 to 0.00211)	(0.00938 to 0.0133)	(0.00174 to 0.00403)	(1.16 to 1.25)	(0.0458 to 0.208)	(0.194 to 1.27)	(6.91 to 9.24)
Denton County	159	19.5	54	68.3	214	18.2	46.7	479
	(107 to 209)	(8.40 to 29.5)	(44.4 to 63.0)	(40.6 to 94.0)	(207 to 221)	(6.14 to 27.6)	(12.1 to 79.4)	(403 to 534)
DeWitt County	11.9	0.000108	3.21	2.3	4.97	0.568	2.84	33.4
	(8.04 to 15.6)	(0.0000467 to 0.000164)	(2.63 to 3.74)	(1.37 to 3.17)	(4.80 to 5.14)	(0.191 to 0.861)	(0.735 to 4.83)	(28.1 to 37.3)
Dickens County	0.554	0	0	1.27e-08	0.387	0.0502	0.266	3.94
	(0.372 to 0.727)	(0.0 to 0.0)	(0.0 to 0.0)	(0.00000000749 to 0.0000000175)	(0.373 to 0.401)	(0.0165 to 0.0779)	(0.0688 to 0.454)	(3.22 to 4.49)
Dimmit County	3.66	4.14e-05	0.00372	0.00667	3.4	0.235	1.04	10.9
	(2.46 to 4.80)	(0.0000178 to 0.0000629)	(0.00305 to 0.00435)	(0.00396 to 0.00920)	(3.28 to 3.51)	(0.0786 to 0.359)	(0.269 to 1.77)	(9.08 to 12.2)
Donley County	1.23	7.78e-09	7.47e-05	1.05e-05	0.598	0.0637	0.378	6.03
	(0.829 to 1.62)	(0.00000000332 to 0.0000000119)	(0.0000610 to 0.0000876)	(0.00000618 to 0.0000145)	(0.576 to 0.618)	(0.0207 to 0.0997)	(0.0974 to 0.644)	(4.89 to 6.94)
Duval County	5.25	8.83e-06	2.24	1.11	3.03	0.282	1.43	18.9
	(3.53 to 6.88)	(0.00000380 to 0.0000134)	(1.84 to 2.61)	(0.658 to 1.52)	(2.92 to 3.13)	(0.0949 to 0.428)	(0.369 to 2.42)	(15.9 to 21.1)
Eastland County	10.3	0.000184	4.77	1.04	3.95	0.429	2.4	31.2
	(6.94 to 13.5)	(0.0000792 to 0.000280)	(3.91 to 5.58)	(0.619 to 1.44)	(3.81 to 4.09)	(0.142 to 0.659)	(0.621 to 4.09)	(25.9 to 35.2)
Ector County	31.3	2.62	20.6	13	31.1	2.06	6.49	89.4
	(21.0 to 41.1)	(1.12 to 4.01)	(16.8 to 24.2)	(7.64 to 18.0)	(29.9 to 32.2)	(0.668 to 3.25)	(1.67 to 11.1)	(72.2 to 103)
Edwards County	0.377	3.82e-05	0.00019	4.36e-05	0.285	0.0457	0.29	3.6
	(0.253 to 0.495)	(0.0000163 to 0.0000583)	(0.000155 to 0.000222)	(0.0000258 to 0.0000603)	(0.275 to 0.295)	(0.0150 to 0.0710)	(0.0749 to 0.494)	(2.94 to 4.11)
El Paso County	227	14.9	93.2	91.9	245	17.8	66.1	801
	(153 to 297)	(6.43 to 22.6)	(76.6 to 109)	(54.6 to 127)	(236 to 253)	(5.99 to 27.1)	(17.1 to 112)	(673 to 894)
Ellis County	50	4.95	18.5	12.1	43.8	3.63	12.4	140
	(33.7 to 65.6)	(2.13 to 7.52)	(15.1 to 21.6)	(7.18 to 16.7)	(42.3 to 45.2)	(1.21 to 5.56)	(3.22 to 21.2)	(117 to 158)
Erath County	13.8	0.918	7.45	3.38	9.8	0.79	3.57	42.2
	(9.27 to 18.1)	(0.395 to 1.39)	(6.11 to 8.71)	(2.01 to 4.67)	(9.46 to 10.1)	(0.263 to 1.21)	(0.923 to 6.07)	(35.2 to 47.5)
Falls County	8.76	0.000391	2.51	1.67	4.2	0.474	2.15	24.3
	(5.90 to 11.5)	(0.000169 to 0.000592)	(2.06 to 2.93)	(0.994 to 2.30)	(4.06 to 4.34)	(0.160 to 0.716)	(0.557 to 3.65)	(20.5 to 27.0)
Fannin County	19.8	0.981	11	1.97	7.57	0.9	4.35	49.3
	(13.3 to 25.9)	(0.423 to 1.49)	(9.07 to 12.9)	(1.17 to 2.72)	(7.31 to 7.82)	(0.302 to 1.37)	(1.13 to 7.40)	(41.3 to 55.1)
Fayette County	13.3	0.000315	7.75	1.44	5.76	0.715	4.23	46.8
	(8.97 to 17.4)	(0.000136 to 0.000477)	(6.36 to 9.04)	(0.856 to 1.99)	(5.56 to 5.95)	(0.241 to 1.08)	(1.10 to 7.20)	(39.4 to 52.2)
Fisher County	1.22	2.86e-09	0.00294	0.000318	0.689	0.082	0.49	7.02
	(0.817 to 1.59)	(0.00000000123 to 0.00000000436)	(0.00240 to 0.00344)	(0.000188 to 0.000440)	(0.664 to 0.713)	(0.0270 to 0.127)	(0.127 to 0.835)	(5.76 to 7.99)
Floyd County	1.52	0	0.000212	0.000104	1.39	0.12	0.614	8.41
	(1.02 to 1.99)	(0.0 to 0.0)	(0.000174 to 0.000248)	(0.0000615 to 0.000144)	(1.34 to 1.43)	(0.0393 to 0.186)	(0.159 to 1.05)	(6.89 to 9.58)
Foard County	0.307	1.92e-10	2.89e-05	1.98e-05	0.208	0.0267	0.179	2.72
	(0.206 to 0.403)	(0.0000000000825 to 0.000000000293)	(0.0000236 to 0.0000338)	(0.0000117 to 0.0000274)	(0.201 to 0.216)	(0.00868 to 0.0418)	(0.0463 to 0.306)	(2.21 to 3.13)
Fort Bend County	163	14.8	62.4	82.9	238	19.5	55.1	530
	(110 to 214)	(6.43 to 22.3)	(51.4 to 72.6)	(49.4 to 114)	(230 to 246)	(6.71 to 29.1)	(14.3 to 93.5)	(454 to 582)
Franklin County	5.14	0.00033	1.95	0.00109	2.79	0.289	1.49	18.9
	(3.46 to 6.73)	(0.000142 to 0.000500)	(1.60 to 2.27)	(0.000650 to 0.00151)	(2.70 to 2.88)	(0.0973 to 0.438)	(0.385 to 2.53)	(15.9 to 21.1)
Freestone County	8.91	0.00145	1.96	1.04	4.86	0.548	2.64	31.1
	(6.00 to 11.7)	(0.000624 to 0.00219)	(1.61 to 2.29)	(0.620 to 1.44)	(4.69 to 5.02)	(0.185 to 0.831)	(0.683 to 4.48)	(26.2 to 34.6)
Frio County	5.14	0.0015	2.39	2.11	5.06	0.411	1.61	19.2
	(3.46 to 6.74)	(0.000648 to 0.00228)	(1.96 to 2.79)	(1.25 to 2.90)	(4.88 to 5.22)	(0.138 to 0.624)	(0.417 to 2.74)	(16.1 to 21.4)
Gaines County	3.63	7.48e-12	1.75	1.29	5.45	0.293	0.925	13.3
	(2.44 to 4.76)	(0.00000000000319 to 0.0000000000115)	(1.43 to 2.05)	(0.760 to 1.78)	(5.26 to 5.64)	(0.0958 to 0.457)	(0.239 to 1.58)	(10.8 to 15.2)
Galveston County	122	15.6	41.2	31.3	82.5	7.85	28.3	314
	(81.9 to 159)	(6.71 to 23.6)	(33.8 to 48.1)	(18.6 to 43.1)	(79.6 to 85.2)	(2.64 to 11.9)	(7.32 to 48.0)	(264 to 351)
Garza County	0.826	6.84e-09	4.61e-08	4.21e-05	0.97	0.135	0.357	6.37
	(0.555 to 1.08)	(0.00000000293 to 0.0000000104)	(0.0000000377 to 0.0000000539)	(0.0000249 to 0.0000582)	(0.935 to 1.00)	(0.0441 to 0.210)	(0.0921 to 0.608)	(5.19 to 7.29)
Gillespie County	13.3	0.000167	5.35	1.67	4.82	0.64	4.29	57.2
	(8.92 to 17.4)	(0.0000716 to 0.000254)	(4.38 to 6.26)	(0.992 to 2.31)	(4.65 to 4.99)	(0.212 to 0.988)	(1.11 to 7.31)	(47.2 to 64.7)
Glasscock County	0.00026	6.84e-06	6.98e-05	1.63e-05	0.235	0.021	0.072	1.43
	(0.000174 to 0.000341)	(0.00000291 to 0.0000105)	(0.0000570 to 0.0000819)	(0.00000962 to 0.0000226)	(0.227 to 0.244)	(0.00680 to 0.0331)	(0.0186 to 0.123)	(1.15 to 1.65)
Goliad County	4.3	0.000416	0.00241	0.0018	1.76	0.22	1.14	14.6
	(2.90 to 5.63)	(0.000180 to 0.000630)	(0.00198 to 0.00281)	(0.00107 to 0.00248)	(1.70 to 1.82)	(0.0743 to 0.332)	(0.297 to 1.94)	(12.3 to 16.2)
Gonzales County	8.72	0.000409	2.92	1.67	5.64	0.479	2.23	23.3
	(5.87 to 11.4)	(0.000176 to 0.000621)	(2.39 to 3.40)	(0.993 to 2.31)	(5.44 to 5.82)	(0.160 to 0.730)	(0.577 to 3.79)	(19.5 to 26.1)
Gray County	7.39	0	3.9	1.04	4.37	0.404	1.69	24
	(4.96 to 9.70)	(0.0 to 0.0)	(3.18 to 4.57)	(0.615 to 1.44)	(4.21 to 4.52)	(0.131 to 0.632)	(0.435 to 2.87)	(19.5 to 27.6)
Grayson County	57.9	7.96	20.9	10.6	31	3.08	14.2	166
	(39.0 to 75.9)	(3.43 to 12.1)	(17.1 to 24.4)	(6.27 to 14.6)	(29.9 to 32.0)	(1.03 to 4.70)	(3.69 to 24.2)	(139 to 186)
Gregg County	55.5	5.29	25.4	13.2	34.9	3	12.5	148
	(37.4 to 72.7)	(2.28 to 8.02)	(20.8 to 29.6)	(7.86 to 18.2)	(33.7 to 36.0)	(1.01 to 4.55)	(3.25 to 21.3)	(125 to 165)
Grimes County	13.9	0.00182	6.42	2.42	7.62	0.821	3.64	35.9
	(9.40 to 18.2)	(0.000788 to 0.00275)	(5.28 to 7.47)	(1.44 to 3.33)	(7.37 to 7.87)	(0.281 to 1.23)	(0.943 to 6.17)	(30.7 to 39.6)
Guadalupe County	47.1	4.91	24.7	14.5	41	3.61	13.3	153
	(31.7 to 61.8)	(2.12 to 7.45)	(20.3 to 28.9)	(8.60 to 19.9)	(39.6 to 42.4)	(1.21 to 5.49)	(3.44 to 22.6)	(129 to 171)
Hale County	11.4	6.15e-05	5.42	2.6	8.95	0.663	2.63	33.9
	(7.67 to 15.0)	(0.0000264 to 0.0000938)	(4.44 to 6.33)	(1.54 to 3.59)	(8.63 to 9.25)	(0.219 to 1.02)	(0.679 to 4.47)	(28.0 to 38.4)
Hall County	0.79	0	3.98e-05	1.06e-05	0.589	0.0556	0.326	4.57
	(0.530 to 1.04)	(0.0 to 0.0)	(0.0000325 to 0.0000468)	(0.00000626 to 0.0000147)	(0.568 to 0.610)	(0.0180 to 0.0874)	(0.0841 to 0.556)	(3.69 to 5.27)
Hamilton County	5.98	8.09e-05	0.00136	0.000239	1.69	0.222	1.44	17.5
	(4.02 to 7.84)	(0.0000349 to 0.000123)	(0.00112 to 0.00159)	(0.000142 to 0.000329)	(1.64 to 1.75)	(0.0744 to 0.340)	(0.372 to 2.45)	(14.6 to 19.6)
Hansford County	0.999	0	0.000527	0.000136	1.18	0.092	0.402	5.64
	(0.671 to 1.31)	(0.0 to 0.0)	(0.000430 to 0.000618)	(0.0000802 to 0.000188)	(1.14 to 1.23)	(0.0299 to 0.144)	(0.104 to 0.686)	(4.57 to 6.50)
Hardeman County	1.13	2.86e-10	9.34e-05	4.16e-05	0.634	0.0698	0.33	4.14
	(0.760 to 1.49)	(0.000000000123 to 0.000000000436)	(0.0000763 to 0.000110)	(0.0000246 to 0.0000576)	(0.611 to 0.656)	(0.0226 to 0.110)	(0.0851 to 0.563)	(3.33 to 4.79)
Hardin County	27.6	4.18	11.8	4.94	14.9	1.45	6.16	67.1
	(18.6 to 36.1)	(1.80 to 6.34)	(9.73 to 13.8)	(2.94 to 6.80)	(14.4 to 15.4)	(0.489 to 2.20)	(1.59 to 10.5)	(56.5 to 74.7)
Harris County	1370	144	629	623	1520	122	355	3470
	(925 to 1,790)	(62.5 to 217)	(518 to 731)	(371 to 854)	(1,470 to 1,570)	(42.0 to 181)	(92.2 to 603)	(2,980 to 3,810)
Harrison County	31.1	2.38	11.7	7.02	18.6	1.72	7.44	78.1
	(21.0 to 40.8)	(1.03 to 3.61)	(9.58 to 13.6)	(4.17 to 9.66)	(17.9 to 19.2)	(0.579 to 2.60)	(1.93 to 12.6)	(65.9 to 87.0)
Hartley County	1.22	2.78e-09	3.1e-08	0.000632	0.854	0.108	0.385	5.43
	(0.822 to 1.61)	(0.00000000119 to 0.00000000426)	(0.0000000253 to 0.0000000364)	(0.000373 to 0.000875)	(0.823 to 0.884)	(0.0350 to 0.170)	(0.0992 to 0.656)	(4.38 to 6.28)
Haskell County	2.53	3.32e-11	0.000142	2.13e-10	0.822	0.139	0.743	10.5
	(1.70 to 3.32)	(0.0000000000143 to 0.0000000000506)	(0.000116 to 0.000166)	(0.000000000126 to 0.000000000294)	(0.793 to 0.850)	(0.0461 to 0.215)	(0.192 to 1.27)	(8.65 to 11.9)
Hays County	42	4.03	17.2	14.6	45.8	3.67	11.7	133
	(28.2 to 55.0)	(1.73 to 6.12)	(14.1 to 20.1)	(8.64 to 20.1)	(44.2 to 47.3)	(1.22 to 5.62)	(3.04 to 20.0)	(110 to 150)
Hemphill County	0.723	0	3.15e-08	8.3e-09	1.11	0.0746	0.284	2.47
	(0.486 to 0.949)	(0.0 to 0.0)	(0.0000000258 to 0.0000000369)	(0.00000000490 to 0.0000000115)	(1.07 to 1.14)	(0.0245 to 0.116)	(0.0734 to 0.484)	(2.02 to 2.82)
Henderson County	47.4	6.58	24.5	5.37	18.4	2.11	11.5	135
	(31.9 to 62.1)	(2.84 to 9.98)	(20.1 to 28.6)	(3.19 to 7.40)	(17.8 to 19.0)	(0.710 to 3.22)	(2.96 to 19.5)	(113 to 151)
Hidalgo County	209	14.6	132	128	325	18.5	67.5	767
	(141 to 273)	(6.31 to 22.1)	(109 to 154)	(76.3 to 176)	(314 to 336)	(6.28 to 27.8)	(17.5 to 115)	(651 to 848)
Hill County	19.8	0.00216	10.5	3.28	8.75	0.904	4.85	57.6
	(13.3 to 26.0)	(0.000931 to 0.00329)	(8.61 to 12.2)	(1.95 to 4.52)	(8.44 to 9.03)	(0.304 to 1.38)	(1.26 to 8.25)	(48.3 to 64.4)
Hockley County	6.87	0.000579	0.00341	1.7	5.24	0.405	1.65	21.9
	(4.61 to 9.01)	(0.000248 to 0.000882)	(0.00279 to 0.00399)	(1.01 to 2.36)	(5.05 to 5.42)	(0.133 to 0.631)	(0.427 to 2.82)	(17.9 to 25.0)
Hood County	28.2	3.57	15.2	4	11.5	1.44	8.56	106
	(19.0 to 37.0)	(1.54 to 5.42)	(12.5 to 17.8)	(2.37 to 5.52)	(11.1 to 11.9)	(0.480 to 2.20)	(2.21 to 14.6)	(88.7 to 119)
Hopkins County	16.1	1.29	10.3	2.89	9.59	0.912	4.43	55.7
	(10.9 to 21.2)	(0.557 to 1.96)	(8.44 to 12.0)	(1.71 to 3.98)	(9.26 to 9.91)	(0.307 to 1.39)	(1.15 to 7.54)	(46.8 to 62.2)
Houston County	13.9	1.18	7.16	1.78	4.96	0.697	3.59	43
	(9.34 to 18.1)	(0.512 to 1.79)	(5.89 to 8.35)	(1.06 to 2.44)	(4.79 to 5.12)	(0.237 to 1.05)	(0.930 to 6.09)	(36.5 to 47.7)
Howard County	12.1	2.38e-09	7.85	2.99	6.77	0.696	2.38	34.2
	(8.13 to 15.9)	(0.00000000102 to 0.00000000365)	(6.42 to 9.19)	(1.77 to 4.14)	(6.53 to 7.01)	(0.228 to 1.08)	(0.615 to 4.06)	(28.0 to 39.1)
Hudspeth County	0.302	0.000275	0.00162	0.00265	0.485	0.0439	0.184	2.61
	(0.203 to 0.397)	(0.000117 to 0.000422)	(0.00132 to 0.00190)	(0.00156 to 0.00368)	(0.467 to 0.503)	(0.0140 to 0.0702)	(0.0473 to 0.314)	(2.07 to 3.07)
Hunt County	39.7	4.16	20.6	7.61	22.6	2.17	9.32	107
	(26.7 to 52.0)	(1.79 to 6.32)	(16.9 to 24.1)	(4.52 to 10.5)	(21.8 to 23.3)	(0.729 to 3.31)	(2.41 to 15.8)	(89.7 to 120)
Hutchinson County	7.06	6.89e-10	5.86	1.87	4.33	0.386	1.55	22.4
	(4.74 to 9.27)	(0.000000000294 to 0.00000000105)	(4.78 to 6.87)	(1.10 to 2.59)	(4.18 to 4.48)	(0.126 to 0.604)	(0.399 to 2.64)	(18.2 to 25.7)
Irion County	0.271	0.000135	0.000306	0.000157	0.28	0.0258	0.116	1.83
	(0.182 to 0.357)	(0.0000574 to 0.000206)	(0.000250 to 0.000359)	(0.0000924 to 0.000217)	(0.269 to 0.290)	(0.00833 to 0.0408)	(0.0300 to 0.199)	(1.47 to 2.12)
Jack County	3.92	0.000365	1.75	0.000501	1.84	0.21	0.895	9.92
	(2.64 to 5.14)	(0.000157 to 0.000554)	(1.43 to 2.04)	(0.000297 to 0.000691)	(1.77 to 1.90)	(0.0701 to 0.322)	(0.231 to 1.52)	(8.26 to 11.2)
Jackson County	6.47	0.000568	0.00629	1.34	4.27	0.399	1.83	21.1
	(4.36 to 8.48)	(0.000245 to 0.000860)	(0.00517 to 0.00734)	(0.798 to 1.85)	(4.13 to 4.41)	(0.135 to 0.603)	(0.473 to 3.10)	(17.9 to 23.4)
Jasper County	19	0.00249	7.96	2.97	9.51	0.952	4.61	52.5
	(12.8 to 24.8)	(0.00107 to 0.00377)	(6.53 to 9.28)	(1.76 to 4.09)	(9.18 to 9.82)	(0.321 to 1.44)	(1.19 to 7.84)	(44.2 to 58.5)
Jeff Davis County	0.000478	2.1e-14	2.41e-05	1.11e-05	0.222	0.0354	0.235	3.05
	(0.000321 to 0.000629)	(0.00000000000000890 to 0.0000000000000323)	(0.0000196 to 0.0000283)	(0.00000653 to 0.0000154)	(0.214 to 0.230)	(0.0113 to 0.0564)	(0.0604 to 0.401)	(2.42 to 3.59)
Jefferson County	113	10.8	50.1	30.9	65.7	6.28	24.3	288
	(76.1 to 148)	(4.64 to 16.3)	(41.1 to 58.4)	(18.4 to 42.6)	(63.4 to 67.8)	(2.12 to 9.54)	(6.30 to 41.3)	(242 to 321)
Jim Hogg County	1.41	4.55e-06	0.000513	0.000403	1.71	0.143	0.803	8.81
	(0.953 to 1.85)	(0.00000197 to 0.00000686)	(0.000422 to 0.000598)	(0.000240 to 0.000554)	(1.65 to 1.76)	(0.0489 to 0.215)	(0.208 to 1.36)	(7.50 to 9.72)
Jim Wells County	17.8	0.000241	13.5	5.97	13.7	1.05	4.54	50.3
	(12.0 to 23.2)	(0.000104 to 0.000365)	(11.1 to 15.8)	(3.55 to 8.21)	(13.3 to 14.2)	(0.357 to 1.58)	(1.18 to 7.72)	(42.7 to 55.7)
Johnson County	57.7	7.65	27.6	12	41.2	3.61	13.5	155
	(38.8 to 75.6)	(3.29 to 11.6)	(22.7 to 32.3)	(7.12 to 16.6)	(39.7 to 42.5)	(1.20 to 5.52)	(3.50 to 23.0)	(129 to 174)
Jones County	6.39	0.000294	2.65	0.000285	2.87	0.445	1.67	19.8
	(4.30 to 8.39)	(0.000126 to 0.000449)	(2.17 to 3.10)	(0.000169 to 0.000394)	(2.77 to 2.97)	(0.147 to 0.688)	(0.431 to 2.84)	(16.4 to 22.5)
Karnes County	4.5	6.62e-09	1.81	1.18	3.37	0.385	1.58	18.6
	(3.03 to 5.90)	(0.00000000285 to 0.0000000100)	(1.48 to 2.11)	(0.698 to 1.62)	(3.25 to 3.48)	(0.130 to 0.583)	(0.409 to 2.68)	(15.7 to 20.7)
Kaufman County	39.1	3.78	20.3	10.3	32	2.65	9.01	99.6
	(26.3 to 51.3)	(1.63 to 5.73)	(16.7 to 23.7)	(6.13 to 14.2)	(30.9 to 33.1)	(0.889 to 4.04)	(2.33 to 15.3)	(83.4 to 112)
Kendall County	13.2	0.00184	6.81	2.06	7.94	0.867	4.21	53
	(8.85 to 17.3)	(0.000786 to 0.00280)	(5.57 to 7.97)	(1.22 to 2.85)	(7.65 to 8.21)	(0.286 to 1.34)	(1.09 to 7.17)	(43.6 to 60.2)
Kenedy County	0.000671	1.55e-06	0.000192	0.000174	0.164	0.012	0.0607	0.555
	(0.000452 to 0.000879)	(0.000000673 to 0.00000234)	(0.000157 to 0.000223)	(0.000103 to 0.000240)	(0.159 to 0.170)	(0.00401 to 0.0182)	(0.0157 to 0.103)	(0.465 to 0.620)
Kent County	0.00139	0	1.45e-09	0.000239	0.116	0.0136	0.0962	0.679
	(0.000937 to 0.00183)	(0.0 to 0.0)	(0.00000000119 to 0.00000000170)	(0.000141 to 0.000330)	(0.112 to 0.120)	(0.00446 to 0.0212)	(0.0248 to 0.164)	(0.554 to 0.777)
Kerr County	26	3.1	7.56	3.48	8.86	1.18	7.68	101
	(17.4 to 34.0)	(1.33 to 4.72)	(6.19 to 8.84)	(2.06 to 4.81)	(8.54 to 9.16)	(0.391 to 1.83)	(1.98 to 13.1)	(82.8 to 114)
Kimble County	1.54	2.34e-05	1.51	7.06e-05	0.663	0.111	0.751	8.95
	(1.04 to 2.02)	(0.0000100 to 0.0000357)	(1.23 to 1.77)	(0.0000418 to 0.0000976)	(0.639 to 0.685)	(0.0366 to 0.172)	(0.194 to 1.28)	(7.35 to 10.2)
King County	0.000184	0	1.9e-08	6.65e-09	0.0396	0.00518	0.0165	0.235
	(0.000124 to 0.000242)	(0.0 to 0.0)	(0.0000000155 to 0.0000000223)	(0.00000000392 to 0.00000000921)	(0.0381 to 0.0409)	(0.00169 to 0.00810)	(0.00425 to 0.0281)	(0.191 to 0.270)
Kinney County	0.586	1.13e-11	0.000465	0.00154	0.655	0.0823	0.351	3.54
	(0.394 to 0.768)	(0.00000000000484 to 0.0000000000173)	(0.000381 to 0.000544)	(0.000909 to 0.00212)	(0.631 to 0.677)	(0.0271 to 0.127)	(0.0906 to 0.597)	(2.91 to 4.02)
Kleberg County	12.2	0.000169	5.69	2.36	9.14	0.65	2.94	36.3
	(8.18 to 15.9)	(0.0000729 to 0.000256)	(4.67 to 6.64)	(1.40 to 3.25)	(8.82 to 9.43)	(0.219 to 0.985)	(0.762 to 5.00)	(30.6 to 40.4)
Knox County	1.33	0	1.77e-08	6.28e-09	0.846	0.076	0.418	6.85
	(0.894 to 1.75)	(0.0 to 0.0)	(0.0000000145 to 0.0000000208)	(0.00000000371 to 0.00000000868)	(0.815 to 0.875)	(0.0249 to 0.118)	(0.108 to 0.712)	(5.61 to 7.81)
La Salle County	2.22	1.99e-05	0.000249	0.000256	1.98	0.166	0.76	9.81
	(1.50 to 2.91)	(0.00000857 to 0.0000303)	(0.000205 to 0.000291)	(0.000152 to 0.000352)	(1.91 to 2.04)	(0.0560 to 0.252)	(0.197 to 1.29)	(8.25 to 10.9)
Lamar County	24.1	1.57	14.7	3.86	12.3	1.26	6.29	73.2
	(16.2 to 31.6)	(0.679 to 2.39)	(12.1 to 17.2)	(2.29 to 5.32)	(11.9 to 12.7)	(0.423 to 1.92)	(1.63 to 10.7)	(61.4 to 81.9)
Lamb County	4.99	3.73e-09	1.77	0.816	3.11	0.248	1.14	17.3
	(3.35 to 6.55)	(0.00000000160 to 0.00000000569)	(1.45 to 2.08)	(0.482 to 1.13)	(3.00 to 3.22)	(0.0812 to 0.386)	(0.296 to 1.95)	(14.1 to 19.8)
Lampasas County	8.39	0.000906	2.65	1.4	4.64	0.479	2.22	27.2
	(5.64 to 11.0)	(0.000389 to 0.00138)	(2.17 to 3.10)	(0.830 to 1.93)	(4.48 to 4.80)	(0.159 to 0.735)	(0.575 to 3.79)	(22.6 to 30.7)
Lavaca County	10.7	0.000167	4.2	0.865	4.96	0.541	3.12	37.6
	(7.21 to 14.0)	(0.0000722 to 0.000253)	(3.45 to 4.90)	(0.514 to 1.19)	(4.79 to 5.12)	(0.182 to 0.821)	(0.808 to 5.30)	(31.7 to 41.9)
Lee County	7.59	0.000396	0.00682	1.42	4.23	0.444	2	23.5
	(5.11 to 9.95)	(0.000171 to 0.000600)	(0.00560 to 0.00796)	(0.842 to 1.95)	(4.08 to 4.37)	(0.149 to 0.675)	(0.518 to 3.40)	(19.7 to 26.2)
Leon County	9.48	0.000773	0.00727	1.71	4.39	0.497	2.99	30.4
	(6.39 to 12.4)	(0.000334 to 0.00117)	(0.00598 to 0.00848)	(1.01 to 2.35)	(4.25 to 4.54)	(0.169 to 0.750)	(0.776 to 5.09)	(25.8 to 33.7)
Liberty County	38.9	4.82	23.6	10.1	22.4	2.06	7.65	80.1
	(26.2 to 51.0)	(2.08 to 7.29)	(19.4 to 27.5)	(6.02 to 13.9)	(21.6 to 23.1)	(0.697 to 3.10)	(1.98 to 13.0)	(67.8 to 88.9)
Limestone County	12.2	7.23e-05	2.35	3.13	6.17	0.634	3.06	35.3
	(8.24 to 16.0)	(0.0000312 to 0.000109)	(1.93 to 2.74)	(1.86 to 4.31)	(5.96 to 6.37)	(0.215 to 0.958)	(0.792 to 5.19)	(29.8 to 39.2)
Lipscomb County	0.418	0	8.67e-05	3.09e-05	0.75	0.0609	0.246	3.63
	(0.281 to 0.548)	(0.0 to 0.0)	(0.0000708 to 0.000102)	(0.0000183 to 0.0000428)	(0.723 to 0.776)	(0.0199 to 0.0952)	(0.0634 to 0.419)	(2.96 to 4.17)
Live Oak County	5.8	8.28e-08	0.00239	0.00149	2.84	0.357	1.81	19.2
	(3.91 to 7.59)	(0.0000000358 to 0.000000125)	(0.00196 to 0.00279)	(0.000887 to 0.00205)	(2.74 to 2.93)	(0.121 to 0.538)	(0.470 to 3.08)	(16.2 to 21.2)
Llano County	11.3	0.00276	4.23	1.26	2.82	0.541	4.04	53.1
	(7.63 to 14.9)	(0.00118 to 0.00420)	(3.46 to 4.95)	(0.745 to 1.74)	(2.73 to 2.92)	(0.179 to 0.834)	(1.05 to 6.88)	(43.9 to 60.1)
Loving County	0.000146	7.4e-10	6.25e-05	6.16e-05	0.0025	0.00105	0.00455	0.0243
	(0.0000976 to 0.000192)	(0.000000000313 to 0.00000000114)	(0.0000508 to 0.0000736)	(0.0000361 to 0.0000857)	(0.00240 to 0.00259)	(0.000329 to 0.00169)	(0.00117 to 0.00778)	(0.0189 to 0.0289)
Lubbock County	83.9	6.73	37.3	23.3	65.4	5.1	19.2	252
	(56.4 to 110)	(2.88 to 10.3)	(30.5 to 43.7)	(13.8 to 32.3)	(63.1 to 67.6)	(1.68 to 7.90)	(4.97 to 32.7)	(207 to 287)
Lynn County	1.73	0.000175	0.00102	0.594	1.34	0.116	0.509	7.6
	(1.16 to 2.27)	(0.0000751 to 0.000267)	(0.000835 to 0.00119)	(0.352 to 0.822)	(1.29 to 1.38)	(0.0382 to 0.180)	(0.131 to 0.866)	(6.24 to 8.65)
Madison County	5.77	0.000603	0.00477	0.846	2.36	0.39	1.6	18.5
	(3.89 to 7.55)	(0.000261 to 0.000912)	(0.00393 to 0.00556)	(0.504 to 1.16)	(2.28 to 2.44)	(0.133 to 0.585)	(0.416 to 2.72)	(15.8 to 20.5)
Marion County	7.6	0.000969	3.72	0.913	2.03	0.307	1.74	21.2
	(5.12 to 9.95)	(0.000418 to 0.00147)	(3.05 to 4.34)	(0.543 to 1.26)	(1.96 to 2.10)	(0.104 to 0.466)	(0.451 to 2.96)	(17.8 to 23.6)
Martin County	0.956	6.51e-05	0.000532	0.000422	1.22	0.0834	0.311	3.5
	(0.642 to 1.26)	(0.0000277 to 0.000100)	(0.000434 to 0.000624)	(0.000249 to 0.000586)	(1.17 to 1.26)	(0.0271 to 0.131)	(0.0803 to 0.531)	(2.83 to 4.03)
Mason County	1.72	5.32e-08	0.00185	0.000167	0.641	0.101	0.622	7.25
	(1.15 to 2.25)	(0.0000000228 to 0.0000000812)	(0.00152 to 0.00217)	(0.0000987 to 0.000230)	(0.618 to 0.663)	(0.0335 to 0.157)	(0.161 to 1.06)	(5.99 to 8.22)
Matagorda County	19.1	0.0013	11.4	2.72	10.5	0.936	4.13	49.9
	(12.8 to 25.0)	(0.000562 to 0.00198)	(9.40 to 13.3)	(1.62 to 3.74)	(10.2 to 10.9)	(0.316 to 1.42)	(1.07 to 7.02)	(42.0 to 55.6)
Maverick County	16.9	9.41e-07	5.75	6.28	19.1	1.16	4.43	57.1
	(11.4 to 22.2)	(0.000000406 to 0.00000143)	(4.72 to 6.72)	(3.73 to 8.66)	(18.5 to 19.7)	(0.388 to 1.76)	(1.15 to 7.53)	(47.9 to 63.9)
McCulloch County	2.73	2.5e-05	5.48e-05	2.18e-05	1.75	0.185	1.04	13.3
	(1.84 to 3.59)	(0.0000107 to 0.0000380)	(0.0000449 to 0.0000641)	(0.0000129 to 0.0000302)	(1.69 to 1.81)	(0.0612 to 0.286)	(0.268 to 1.76)	(10.9 to 15.0)
McLennan County	98.3	9.97	50.6	27.5	72.6	5.9	25.1	283
	(66.2 to 129)	(4.31 to 15.1)	(41.6 to 59.0)	(16.4 to 37.9)	(70.2 to 75.0)	(2.00 to 8.89)	(6.50 to 42.6)	(240 to 314)
McMullen County	0.0252	2.43e-09	0.00863	0.00618	0.19	0.0178	0.145	1.38
	(0.0170 to 0.0330)	(0.00000000105 to 0.00000000368)	(0.00709 to 0.0101)	(0.00367 to 0.00851)	(0.184 to 0.196)	(0.00601 to 0.0271)	(0.0375 to 0.246)	(1.16 to 1.54)
Medina County	17.2	1.99	9.64	3.87	11.8	1.15	4.9	57.3
	(11.5 to 22.5)	(0.855 to 3.02)	(7.91 to 11.3)	(2.29 to 5.33)	(11.4 to 12.2)	(0.383 to 1.75)	(1.27 to 8.33)	(47.9 to 64.2)
Menard County	0.808	2.58e-09	0.000104	3.5e-09	0.397	0.0423	0.243	2.64
	(0.543 to 1.06)	(0.00000000110 to 0.00000000395)	(0.0000850 to 0.000122)	(0.00000000207 to 0.00000000485)	(0.382 to 0.410)	(0.0138 to 0.0660)	(0.0626 to 0.413)	(2.15 to 3.03)
Midland County	31.9	2.82	16.9	14.7	32.5	2.41	7.46	103
	(21.4 to 41.8)	(1.20 to 4.32)	(13.8 to 19.9)	(8.67 to 20.3)	(31.3 to 33.6)	(0.783 to 3.77)	(1.93 to 12.7)	(83.6 to 119)
Milam County	13.2	0.985	6.42	1.83	6.31	0.63	3.31	38.4
	(8.86 to 17.3)	(0.424 to 1.49)	(5.27 to 7.50)	(1.08 to 2.52)	(6.09 to 6.52)	(0.211 to 0.958)	(0.857 to 5.63)	(32.2 to 43.0)
Mills County	2.1	0.000212	0.00104	0.000302	1.21	0.12	0.819	11.5
	(1.42 to 2.76)	(0.0000909 to 0.000322)	(0.000850 to 0.00121)	(0.000179 to 0.000416)	(1.17 to 1.25)	(0.0400 to 0.185)	(0.212 to 1.39)	(9.58 to 13.0)
Mitchell County	3.28	5.12e-09	0.000596	0.00138	1.4	0.169	0.661	7.81
	(2.20 to 4.30)	(0.00000000219 to 0.00000000784)	(0.000487 to 0.000698)	(0.000816 to 0.00191)	(1.35 to 1.45)	(0.0553 to 0.263)	(0.171 to 1.13)	(6.38 to 8.93)
Montague County	9.65	0.000212	4.39	1.3	4.26	0.471	2.62	33.2
	(6.49 to 12.7)	(0.0000912 to 0.000322)	(3.60 to 5.14)	(0.769 to 1.79)	(4.11 to 4.40)	(0.157 to 0.723)	(0.677 to 4.46)	(27.6 to 37.5)
Montgomery County	190	26.2	71.1	54.2	171	14.9	52.5	515
	(128 to 248)	(11.4 to 39.5)	(58.5 to 82.7)	(32.3 to 74.3)	(165 to 176)	(5.11 to 22.2)	(13.6 to 89.0)	(440 to 566)
Moore County	3.68	2.73e-05	0.000351	1.53	5.16	0.321	0.979	13.2
	(2.47 to 4.84)	(0.0000117 to 0.0000419)	(0.000286 to 0.000411)	(0.906 to 2.13)	(4.97 to 5.34)	(0.104 to 0.504)	(0.252 to 1.67)	(10.7 to 15.2)
Morris County	7.59	0.000497	2.78	1.55	3.19	0.347	1.82	22
	(5.11 to 9.94)	(0.000215 to 0.000753)	(2.28 to 3.24)	(0.921 to 2.13)	(3.08 to 3.29)	(0.117 to 0.526)	(0.471 to 3.09)	(18.6 to 24.5)
Motley County	0.000498	0	6.75e-09	1.88e-09	0.166	0.0212	0.158	2.21
	(0.000335 to 0.000654)	(0.0 to 0.0)	(0.00000000551 to 0.00000000791)	(0.00000000111 to 0.00000000261)	(0.160 to 0.172)	(0.00693 to 0.0331)	(0.0408 to 0.269)	(1.80 to 2.53)
Nacogdoches County	25.1	1.05	7.48	5.99	19	1.45	6.24	66.1
	(16.9 to 32.9)	(0.452 to 1.59)	(6.14 to 8.72)	(3.56 to 8.24)	(18.4 to 19.7)	(0.490 to 2.19)	(1.62 to 10.6)	(55.8 to 73.5)
Navarro County	24	0.966	11.2	3.95	13.1	1.16	5.31	61
	(16.2 to 31.4)	(0.416 to 1.47)	(9.19 to 13.1)	(2.35 to 5.45)	(12.7 to 13.6)	(0.387 to 1.76)	(1.37 to 9.03)	(51.1 to 68.3)
Newton County	6.7	0.00018	2.59	1.06	3.64	0.369	1.8	22.1
	(4.51 to 8.78)	(0.0000774 to 0.000272)	(2.13 to 3.02)	(0.627 to 1.45)	(3.51 to 3.75)	(0.124 to 0.560)	(0.466 to 3.06)	(18.6 to 24.6)
Nolan County	5.34	6.69e-05	4.01	0.929	3.29	0.292	1.36	16.2
	(3.59 to 7.01)	(0.0000286 to 0.000102)	(3.28 to 4.69)	(0.550 to 1.29)	(3.17 to 3.40)	(0.0958 to 0.454)	(0.351 to 2.32)	(13.2 to 18.4)
Nueces County	143	14.3	58.7	38.2	106	9.32	36.4	400
	(96.2 to 187)	(6.17 to 21.6)	(48.3 to 68.4)	(22.8 to 52.6)	(102 to 109)	(3.17 to 14.0)	(9.43 to 61.8)	(340 to 443)
Ochiltree County	2.2	0	1.31	1.02	2.6	0.161	0.501	7.52
	(1.47 to 2.88)	(0.0 to 0.0)	(1.07 to 1.54)	(0.602 to 1.41)	(2.50 to 2.69)	(0.0525 to 0.253)	(0.129 to 0.855)	(6.10 to 8.65)
Oldham County	0.00115	3.85e-05	0.000464	0.00012	0.447	0.0288	0.138	2.01
	(0.000770 to 0.00151)	(0.0000164 to 0.0000590)	(0.000379 to 0.000544)	(0.0000711 to 0.000167)	(0.430 to 0.463)	(0.00932 to 0.0454)	(0.0357 to 0.236)	(1.62 to 2.33)
Orange County	44	5.72	24.7	8.53	21.9	2.12	8.95	104
	(29.6 to 57.6)	(2.47 to 8.68)	(20.3 to 28.8)	(5.07 to 11.8)	(21.2 to 22.6)	(0.714 to 3.22)	(2.32 to 15.2)	(87.5 to 116)
Palo Pinto County	13.8	0.919	11.3	1.68	6.68	0.676	3.29	42.7
	(9.32 to 18.1)	(0.395 to 1.40)	(9.23 to 13.2)	(0.999 to 2.32)	(6.45 to 6.91)	(0.226 to 1.04)	(0.851 to 5.60)	(35.5 to 48.0)
Panola County	13.1	0.00115	2.63	2.65	6.3	0.629	2.94	35.3
	(8.85 to 17.2)	(0.000497 to 0.00175)	(2.16 to 3.06)	(1.57 to 3.64)	(6.08 to 6.50)	(0.212 to 0.953)	(0.762 to 5.00)	(29.7 to 39.2)
Parker County	46.8	6.62	17.5	8.21	29.9	2.95	11.8	134
	(31.5 to 61.3)	(2.85 to 10.1)	(14.3 to 20.4)	(4.87 to 11.3)	(28.9 to 30.9)	(0.985 to 4.52)	(3.05 to 20.1)	(112 to 150)
Parmer County	1.85	8.71e-10	7.82e-05	0.897	2.41	0.172	0.649	8.34
	(1.24 to 2.43)	(0.000000000372 to 0.00000000133)	(0.0000639 to 0.0000917)	(0.530 to 1.24)	(2.32 to 2.49)	(0.0562 to 0.267)	(0.168 to 1.11)	(6.82 to 9.54)
Pecos County	2.97	6.96e-09	0.000164	0.791	2.41	0.222	0.754	10.6
	(1.99 to 3.90)	(0.00000000295 to 0.0000000107)	(0.000133 to 0.000193)	(0.466 to 1.10)	(2.32 to 2.49)	(0.0713 to 0.352)	(0.194 to 1.29)	(8.52 to 12.4)
Polk County	30.9	3.49	12.1	4.13	11.1	1.4	7.06	73.8
	(20.9 to 40.5)	(1.51 to 5.28)	(9.96 to 14.1)	(2.46 to 5.68)	(10.7 to 11.5)	(0.475 to 2.11)	(1.83 to 12.0)	(62.6 to 81.7)
Potter County	36.3	3.03	24.5	10.9	25.6	1.99	6.79	90.9
	(24.4 to 47.6)	(1.30 to 4.64)	(20.0 to 28.7)	(6.44 to 15.1)	(24.6 to 26.4)	(0.647 to 3.11)	(1.75 to 11.6)	(73.8 to 104)
Presidio County	0.504	0	3.78e-10	1.41e-10	1.26	0.102	0.545	7.9
	(0.338 to 0.663)	(0.0 to 0.0)	(0.000000000308 to 0.000000000445)	(0.0000000000829 to 0.000000000196)	(1.21 to 1.31)	(0.0327 to 0.162)	(0.141 to 0.931)	(6.30 to 9.22)
Rains County	5.9	0.00448	1.86	0.00383	2.32	0.312	1.81	23.1
	(3.97 to 7.73)	(0.00193 to 0.00679)	(1.53 to 2.17)	(0.00227 to 0.00527)	(2.24 to 2.39)	(0.105 to 0.476)	(0.468 to 3.07)	(19.3 to 25.9)
Randall County	33.6	2.48	22.9	8.01	24.8	2.26	8.52	113
	(22.6 to 44.1)	(1.06 to 3.79)	(18.7 to 26.9)	(4.73 to 11.1)	(23.9 to 25.6)	(0.736 to 3.52)	(2.20 to 14.5)	(91.9 to 129)
Reagan County	0.47	6.18e-07	1.42e-06	3.62e-05	0.589	0.0474	0.138	2.01
	(0.315 to 0.618)	(0.000000263 to 0.000000950)	(0.00000115 to 0.00000167)	(0.0000213 to 0.0000504)	(0.567 to 0.611)	(0.0152 to 0.0753)	(0.0354 to 0.235)	(1.60 to 2.35)
Real County	1.72	1.19e-05	0.000338	9.09e-05	0.523	0.0779	0.606	10.5
	(1.15 to 2.25)	(0.00000511 to 0.0000182)	(0.000276 to 0.000396)	(0.0000537 to 0.000126)	(0.504 to 0.541)	(0.0255 to 0.121)	(0.157 to 1.03)	(8.61 to 12.0)
Red River County	6.81	0.000301	4.07	0.00166	2.72	0.358	2.05	22
	(4.59 to 8.93)	(0.000130 to 0.000456)	(3.34 to 4.74)	(0.000987 to 0.00229)	(2.62 to 2.81)	(0.121 to 0.543)	(0.532 to 3.49)	(18.5 to 24.5)
Reeves County	2.16	3.03e-09	1.04	0.711	1.91	0.178	0.676	10.2
	(1.45 to 2.83)	(0.00000000128 to 0.00000000468)	(0.849 to 1.22)	(0.418 to 0.987)	(1.84 to 1.98)	(0.0570 to 0.284)	(0.174 to 1.15)	(8.10 to 11.9)
Refugio County	4.29	0.000449	0.00368	0.00173	1.96	0.207	1.18	13.8
	(2.89 to 5.62)	(0.000194 to 0.000679)	(0.00302 to 0.00429)	(0.00103 to 0.00239)	(1.89 to 2.02)	(0.0701 to 0.312)	(0.305 to 2.00)	(11.7 to 15.3)
Roberts County	0.000716	0	0.000456	0.000119	0.217	0.0168	0.0782	1.1
	(0.000481 to 0.000940)	(0.0 to 0.0)	(0.000372 to 0.000535)	(0.0000704 to 0.000165)	(0.210 to 0.225)	(0.00548 to 0.0262)	(0.0202 to 0.133)	(0.897 to 1.26)
Robertson County	8.93	0.00077	4.63	1.83	4.43	0.445	2.26	22
	(6.02 to 11.7)	(0.000332 to 0.00117)	(3.80 to 5.39)	(1.09 to 2.52)	(4.28 to 4.58)	(0.150 to 0.674)	(0.585 to 3.83)	(18.6 to 24.5)
Rockwall County	21.8	1.22	9.99	8.37	24.8	2.09	6.78	76
	(14.7 to 28.6)	(0.525 to 1.85)	(8.19 to 11.7)	(4.97 to 11.5)	(24.0 to 25.6)	(0.699 to 3.19)	(1.75 to 11.5)	(63.4 to 85.3)
Runnels County	4.5	0.00016	1.46	0.000274	2.05	0.216	1.16	14.1
	(3.02 to 5.90)	(0.0000683 to 0.000244)	(1.20 to 1.71)	(0.000162 to 0.000379)	(1.98 to 2.12)	(0.0710 to 0.336)	(0.299 to 1.97)	(11.6 to 16.1)
Rusk County	23.1	2.23	9.17	4.03	13.4	1.38	5.78	67
	(15.6 to 30.3)	(0.961 to 3.38)	(7.53 to 10.7)	(2.40 to 5.55)	(13.0 to 13.9)	(0.465 to 2.10)	(1.50 to 9.83)	(56.4 to 74.8)
Sabine County	9.06	0.000204	6.04	0.996	2.35	0.307	2.2	23.7
	(6.10 to 11.9)	(0.0000883 to 0.000309)	(4.96 to 7.05)	(0.592 to 1.37)	(2.27 to 2.42)	(0.104 to 0.466)	(0.569 to 3.73)	(20.0 to 26.4)
San Augustine County	6.35	0.00103	0.00794	0.00264	2.07	0.261	1.64	18.8
	(4.28 to 8.32)	(0.000445 to 0.00156)	(0.00652 to 0.00925)	(0.00157 to 0.00364)	(2.00 to 2.14)	(0.0885 to 0.394)	(0.424 to 2.78)	(15.9 to 20.8)
San Jacinto County	16.1	1.22	7.34	2.01	7.43	0.812	4.11	48.1
	(10.9 to 21.1)	(0.526 to 1.84)	(6.04 to 8.55)	(1.19 to 2.76)	(7.18 to 7.66)	(0.276 to 1.22)	(1.06 to 6.98)	(40.8 to 53.2)
San Patricio County	28.5	0.0187	8.49	8.96	20.2	1.66	6.97	78.6
	(19.2 to 37.3)	(0.00808 to 0.0284)	(6.97 to 9.90)	(5.33 to 12.3)	(19.5 to 20.8)	(0.560 to 2.51)	(1.81 to 11.8)	(66.4 to 87.4)
San Saba County	2.98	4.79e-05	0.00055	0.000165	1.11	0.137	0.787	10.7
	(2.00 to 3.91)	(0.0000206 to 0.0000730)	(0.000451 to 0.000644)	(0.0000977 to 0.000228)	(1.07 to 1.15)	(0.0455 to 0.211)	(0.203 to 1.34)	(8.85 to 12.1)
Schleicher County	0.36	7.11e-05	0.00016	9.13e-05	0.676	0.0528	0.225	2.96
	(0.241 to 0.472)	(0.0000303 to 0.000109)	(0.000131 to 0.000188)	(0.0000539 to 0.000127)	(0.652 to 0.700)	(0.0171 to 0.0828)	(0.0580 to 0.384)	(2.39 to 3.41)
Scurry County	5.72	0	4.75e-08	1.38	3.96	0.344	1.35	17.6
	(3.85 to 7.50)	(0.0 to 0.0)	(0.0000000389 to 0.0000000557)	(0.818 to 1.91)	(3.81 to 4.09)	(0.113 to 0.532)	(0.350 to 2.31)	(14.5 to 20.0)
Shackelford County	0.754	2.81e-08	0.000516	0.000109	0.793	0.0762	0.349	5.07
	(0.507 to 0.989)	(0.0000000121 to 0.0000000428)	(0.000423 to 0.000604)	(0.0000646 to 0.000151)	(0.765 to 0.820)	(0.0253 to 0.117)	(0.0903 to 0.595)	(4.20 to 5.72)
Shelby County	13.3	1.31	8.31	3.02	7.9	0.687	3.18	36.8
	(8.96 to 17.4)	(0.568 to 1.99)	(6.83 to 9.68)	(1.80 to 4.15)	(7.63 to 8.15)	(0.233 to 1.03)	(0.825 to 5.40)	(31.2 to 40.8)
Sherman County	0.281	1.03e-09	2.65e-08	9.23e-05	0.545	0.0529	0.171	2.41
	(0.189 to 0.369)	(0.000000000440 to 0.00000000158)	(0.0000000217 to 0.0000000311)	(0.0000545 to 0.000128)	(0.525 to 0.564)	(0.0171 to 0.0833)	(0.0441 to 0.292)	(1.94 to 2.79)
Smith County	94.4	9.91	43.7	21.1	61.7	5.54	25	291
	(63.6 to 124)	(4.28 to 15.0)	(35.9 to 50.9)	(12.6 to 29.1)	(59.6 to 63.7)	(1.87 to 8.38)	(6.46 to 42.4)	(246 to 324)
Somervell County	3.01	0.00141	0.00686	0.0018	2.01	0.215	1.03	10.6
	(2.02 to 3.94)	(0.000608 to 0.00215)	(0.00563 to 0.00801)	(0.00107 to 0.00249)	(1.94 to 2.07)	(0.0717 to 0.329)	(0.267 to 1.76)	(8.85 to 11.9)
Starr County	18.5	0.000407	8.9	11.1	23.6	1.34	5.19	62.7
	(12.5 to 24.3)	(0.000176 to 0.000614)	(7.31 to 10.4)	(6.60 to 15.3)	(22.8 to 24.3)	(0.453 to 2.03)	(1.34 to 8.82)	(52.9 to 69.7)
Stephens County	4.11	6.04e-05	1.43	0.000219	2.17	0.228	1.12	13.3
	(2.76 to 5.38)	(0.0000260 to 0.0000918)	(1.18 to 1.68)	(0.000130 to 0.000303)	(2.10 to 2.25)	(0.0758 to 0.349)	(0.290 to 1.91)	(11.1 to 15.0)
Sterling County	0.274	3.91e-05	0.000104	7.51e-05	0.236	0.02	0.0672	0.719
	(0.184 to 0.361)	(0.0000167 to 0.0000598)	(0.0000846 to 0.000122)	(0.0000443 to 0.000104)	(0.227 to 0.244)	(0.00645 to 0.0315)	(0.0173 to 0.115)	(0.578 to 0.833)
Stonewall County	0.000593	0	0.00014	1.61e-06	0.258	0.0271	0.153	2.09
	(0.000398 to 0.000778)	(0.0 to 0.0)	(0.000115 to 0.000164)	(0.000000949 to 0.00000222)	(0.249 to 0.267)	(0.00888 to 0.0422)	(0.0396 to 0.262)	(1.71 to 2.39)
Sutton County	0.509	3.72e-09	0.000208	7.52e-06	0.842	0.0711	0.317	4.27
	(0.342 to 0.669)	(0.00000000159 to 0.00000000568)	(0.000170 to 0.000243)	(0.00000444 to 0.0000104)	(0.812 to 0.872)	(0.0232 to 0.111)	(0.0817 to 0.540)	(3.47 to 4.90)
Swisher County	2.05	6.48e-05	0.000719	0.000128	1.5	0.132	0.665	9.23
	(1.38 to 2.70)	(0.0000276 to 0.0000993)	(0.000587 to 0.000844)	(0.0000753 to 0.000177)	(1.44 to 1.55)	(0.0429 to 0.206)	(0.172 to 1.13)	(7.50 to 10.6)
Tarrant County	541	65.5	215	194	549	44.5	135	1520
	(364 to 709)	(28.2 to 99.3)	(176 to 251)	(115 to 268)	(530 to 567)	(14.9 to 67.9)	(35.0 to 230)	(1,280 to 1,710)
Taylor County	49.8	4.6	31.5	12.8	32	2.6	11.2	148
	(33.5 to 65.3)	(1.97 to 7.00)	(25.8 to 36.9)	(7.60 to 17.7)	(30.8 to 33.1)	(0.860 to 4.00)	(2.91 to 19.1)	(122 to 167)
Terrell County	0.000311	0	2.38e-05	3.96e-05	0.0672	0.0155	0.101	1.67
	(0.000209 to 0.000409)	(0.0 to 0.0)	(0.0000194 to 0.0000279)	(0.0000233 to 0.0000550)	(0.0647 to 0.0695)	(0.00499 to 0.0245)	(0.0260 to 0.172)	(1.34 to 1.94)
Terry County	4.03	3.44e-09	1.96	1.32	3.14	0.247	1.06	13.6
	(2.71 to 5.28)	(0.00000000148 to 0.00000000525)	(1.60 to 2.29)	(0.781 to 1.82)	(3.03 to 3.25)	(0.0816 to 0.382)	(0.273 to 1.80)	(11.2 to 15.5)
Throckmorton County	0.711	1.98e-05	0.000137	2.77e-05	0.246	0.04	0.258	3.32
	(0.478 to 0.932)	(0.00000850 to 0.0000301)	(0.000112 to 0.000160)	(0.0000164 to 0.0000383)	(0.237 to 0.254)	(0.0133 to 0.0615)	(0.0668 to 0.440)	(2.75 to 3.75)
Titus County	13	1.49e-06	4.16	2.98	10.7	0.775	3.2	36.2
	(8.75 to 17.0)	(0.000000642 to 0.00000225)	(3.42 to 4.86)	(1.77 to 4.10)	(10.3 to 11.0)	(0.262 to 1.17)	(0.830 to 5.44)	(30.6 to 40.2)
Tom Green County	35.9	3.7	8.32	9.21	24.8	2.2	9.25	125
	(24.1 to 47.1)	(1.59 to 5.64)	(6.81 to 9.74)	(5.45 to 12.7)	(23.9 to 25.6)	(0.724 to 3.40)	(2.39 to 15.8)	(102 to 142)
Travis County	244	24	91.7	109	296	28.1	70.3	735
	(164 to 320)	(10.3 to 36.3)	(75.3 to 107)	(64.7 to 150)	(286 to 306)	(9.48 to 42.5)	(18.2 to 119)	(619 to 819)
Trinity County	12.7	1.1	2.09	0.00614	3.46	0.454	2.93	36.2
	(8.57 to 16.6)	(0.475 to 1.66)	(1.72 to 2.44)	(0.00365 to 0.00845)	(3.34 to 3.57)	(0.154 to 0.684)	(0.760 to 4.98)	(30.7 to 40.1)
Tyler County	11.7	0.00094	9.53	1.91	4.72	0.6	3.32	35.1
	(7.85 to 15.3)	(0.000406 to 0.00142)	(7.83 to 11.1)	(1.13 to 2.63)	(4.55 to 4.87)	(0.203 to 0.908)	(0.861 to 5.65)	(29.7 to 39.0)
Upshur County	21	1.3	11.9	3.29	10.6	1.05	4.8	56.6
	(14.1 to 27.5)	(0.561 to 1.97)	(9.77 to 13.9)	(1.95 to 4.53)	(10.2 to 10.9)	(0.352 to 1.59)	(1.24 to 8.16)	(47.5 to 63.1)
Upton County	0.274	3.52e-05	0.000186	0.418	0.492	0.0348	0.134	2.28
	(0.184 to 0.361)	(0.0000150 to 0.0000542)	(0.000152 to 0.000219)	(0.245 to 0.581)	(0.473 to 0.510)	(0.0110 to 0.0559)	(0.0345 to 0.229)	(1.79 to 2.70)
Uvalde County	9.37	9.01e-05	2.45	2.53	7.45	0.564	2.74	35.5
	(6.30 to 12.3)	(0.0000387 to 0.000137)	(2.01 to 2.86)	(1.50 to 3.49)	(7.19 to 7.70)	(0.188 to 0.865)	(0.709 to 4.66)	(29.5 to 40.0)
Val Verde County	12.9	1.94e-11	3.55	4.11	12.8	0.893	3.78	49.4
	(8.65 to 16.9)	(0.00000000000830 to 0.0000000000296)	(2.91 to 4.15)	(2.43 to 5.68)	(12.4 to 13.3)	(0.295 to 1.38)	(0.976 to 6.43)	(40.7 to 56.0)
Van Zandt County	29.1	4.43	13	3.72	12.8	1.42	7.38	88.9
	(19.6 to 38.2)	(1.91 to 6.72)	(10.7 to 15.2)	(2.21 to 5.13)	(12.4 to 13.3)	(0.476 to 2.16)	(1.91 to 12.6)	(74.6 to 99.4)
Victoria County	38.9	3.28	13.3	8.58	26.6	2.32	9.98	107
	(26.2 to 50.9)	(1.42 to 4.96)	(10.9 to 15.4)	(5.10 to 11.8)	(25.7 to 27.5)	(0.784 to 3.50)	(2.59 to 17.0)	(90.8 to 119)
Walker County	27.2	1.37	7.03	4.72	15.2	1.87	6.46	68
	(18.4 to 35.6)	(0.592 to 2.06)	(5.79 to 8.19)	(2.81 to 6.49)	(14.7 to 15.7)	(0.637 to 2.80)	(1.68 to 11.0)	(57.9 to 75.0)
Waller County	16.2	0.00698	6.38	5.3	16.5	1.13	4.56	39.3
	(10.9 to 21.2)	(0.00303 to 0.0105)	(5.25 to 7.42)	(3.16 to 7.28)	(15.9 to 17.0)	(0.388 to 1.69)	(1.18 to 7.73)	(33.6 to 43.2)
Ward County	2.35	4.34e-06	1.46	0.902	1.69	0.135	0.546	9.31
	(1.57 to 3.08)	(0.00000184 to 0.00000671)	(1.19 to 1.72)	(0.531 to 1.25)	(1.63 to 1.76)	(0.0431 to 0.215)	(0.141 to 0.933)	(7.40 to 10.9)
Washington County	17.9	0.000479	3.75	3.11	9.49	0.997	5.49	58.9
	(12.0 to 23.4)	(0.000207 to 0.000723)	(3.09 to 4.37)	(1.85 to 4.28)	(9.17 to 9.79)	(0.340 to 1.50)	(1.42 to 9.32)	(50.1 to 65.1)
Webb County	57.6	4.57	28.3	36.4	94.2	5.14	15.6	175
	(38.8 to 75.5)	(1.97 to 6.93)	(23.2 to 33.1)	(21.6 to 50.2)	(90.9 to 97.3)	(1.72 to 7.84)	(4.05 to 26.6)	(146 to 195)
Wharton County	21.2	0.000682	9.72	5.92	12.9	1.15	5.3	57.5
	(14.3 to 27.7)	(0.000296 to 0.00103)	(8.00 to 11.3)	(3.53 to 8.14)	(12.5 to 13.3)	(0.392 to 1.72)	(1.38 to 9.00)	(49.0 to 63.5)
Wheeler County	1.41	0	0.00011	2.54e-05	1.19	0.109	0.52	6.6
	(0.947 to 1.85)	(0.0 to 0.0)	(0.0000901 to 0.000129)	(0.0000150 to 0.0000351)	(1.14 to 1.23)	(0.0357 to 0.170)	(0.134 to 0.886)	(5.39 to 7.55)
Wichita County	53	5.85	27.7	9.89	29.8	2.72	11.3	140
	(35.6 to 69.5)	(2.51 to 8.91)	(22.7 to 32.4)	(5.86 to 13.7)	(28.8 to 30.8)	(0.903 to 4.18)	(2.92 to 19.2)	(116 to 158)
Wilbarger County	5.19	0.000131	1.26	1.01	2.76	0.266	1.2	16.5
	(3.49 to 6.81)	(0.0000561 to 0.000199)	(1.03 to 1.47)	(0.595 to 1.39)	(2.66 to 2.85)	(0.0876 to 0.413)	(0.310 to 2.04)	(13.6 to 18.8)
Willacy County	7.64	0.000364	1.98	2.73	6.24	0.524	2.26	25.3
	(5.14 to 10.0)	(0.000157 to 0.000551)	(1.63 to 2.31)	(1.62 to 3.76)	(6.03 to 6.45)	(0.177 to 0.793)	(0.585 to 3.84)	(21.3 to 28.1)
Williamson County	108	11.7	46.2	39.5	129	11	33.8	379
	(72.9 to 142)	(5.02 to 17.7)	(37.9 to 54.0)	(23.4 to 54.5)	(125 to 134)	(3.68 to 16.9)	(8.74 to 57.5)	(315 to 427)
Wilson County	14.8	0.00731	8.5	2.89	11.7	1.15	4.55	46.2
	(9.95 to 19.4)	(0.00315 to 0.0111)	(6.98 to 9.93)	(1.71 to 3.98)	(11.3 to 12.1)	(0.386 to 1.76)	(1.18 to 7.74)	(38.6 to 51.7)
Winkler County	1.22	2.64e-05	0.977	0.000157	1.54	0.106	0.354	4.13
	(0.819 to 1.60)	(0.0000112 to 0.0000407)	(0.797 to 1.15)	(0.0000920 to 0.000218)	(1.48 to 1.59)	(0.0343 to 0.167)	(0.0912 to 0.603)	(3.33 to 4.79)
Wise County	27.9	3.91	9.27	4.93	16	1.51	5.96	66.5
	(18.8 to 36.6)	(1.68 to 5.94)	(7.60 to 10.8)	(2.92 to 6.79)	(15.4 to 16.5)	(0.506 to 2.31)	(1.54 to 10.1)	(55.6 to 74.5)
Wood County	27.3	2.51	13.1	1.65	9.31	1.24	8.06	96.6
	(18.4 to 35.7)	(1.08 to 3.80)	(10.7 to 15.2)	(0.977 to 2.27)	(8.98 to 9.61)	(0.417 to 1.88)	(2.09 to 13.7)	(81.2 to 108)
Yoakum County	1.15	0	0.000351	0.000253	1.86	0.121	0.411	7.4
	(0.775 to 1.52)	(0.0 to 0.0)	(0.000287 to 0.000412)	(0.000150 to 0.000351)	(1.79 to 1.93)	(0.0391 to 0.190)	(0.106 to 0.701)	(5.96 to 8.56)
Young County	11	0.927	4.86	1.16	4.47	0.448	2.3	28.4
	(7.41 to 14.4)	(0.399 to 1.41)	(3.98 to 5.67)	(0.689 to 1.60)	(4.31 to 4.62)	(0.149 to 0.686)	(0.596 to 3.92)	(23.7 to 31.9)
Zapata County	4.66	1.4e-05	0.000139	2.63	5.26	0.306	1.24	14.4
	(3.14 to 6.11)	(0.00000602 to 0.0000212)	(0.000114 to 0.000162)	(1.56 to 3.62)	(5.08 to 5.43)	(0.103 to 0.463)	(0.320 to 2.10)	(12.2 to 16.1)
Zavala County	4.26	1.11e-07	1.49	2.19	3.79	0.244	1	12.7
	(2.87 to 5.59)	(0.0000000477 to 0.000000168)	(1.22 to 1.74)	(1.30 to 3.02)	(3.66 to 3.92)	(0.0817 to 0.373)	(0.260 to 1.71)	(10.6 to 14.2)
